# Supplementary material for: Distribution characteristics of serum β2-microglobulin between viral and bacterial lower respiratory tract infections: a retrospective study
Source: PeerJ. 2020 Aug 25;8:e9814. doi: 10.7717/peerj.9814 (PMC7453919; doi:10.7717/peerj.9814)
Supplement: Supplemental Information 1 [file peerj-08-9814-s001.xlsx]

## Sheet: Sheet1
Number	Pathogen	Sex	Age(years)	Wheezing	Febrile convulsion	WBC(*1000)	CRP(mg/L)	β2-MG（mg/L）	BUN(mmol/L)	SCr(umol/L)
1	Mycoplasma pneumoniae	M	2	no	no	8.91	0.5	2.62	3.62	22.3
2	Mycoplasma pneumoniae	M	1	no	no	11.38	8.38	3.14	3.5	22.4
3	Mycoplasma pneumoniae	F	2.8	no	no	8.68	1.78	2.46	3.64	23.4
4	Mycoplasma pneumoniae	F	4.8	no	no	17.46	19.68	2.77	4.01	23
5	Mycoplasma pneumoniae	M	2	no	no	9.63	1.08	2.25	6.95	22.1
6	Mycoplasma pneumoniae	F	2.6	no	no	5.43	2.41	2.3	3.13	22.4
7	Mycoplasma pneumoniae	M	2	no	no	5.72	0.49	2.68	1.95	23.8
8	Mycoplasma pneumoniae	F	3.4	no	no	7.9	48.35	1.62	2.37	22
9	Mycoplasma pneumoniae	F	2.9	no	no	5.48	2.46	2.21	3.44	22
10	Mycoplasma pneumoniae	F	1.5	no	no	5.5	2.26	3.1	2.84	22.5
11	Mycoplasma pneumoniae	F	3.9	no	no	5.94	9.79	1.99	3.67	22.6
12	Mycoplasma pneumoniae	M	4.6	no	no	5.13	1.26	2.21	2.9	22.9
13	Mycoplasma pneumoniae	M	4	no	no	10	5	2.21	3.15	22.9
14	Mycoplasma pneumoniae	M	3.9	no	no	4.73	40.04	2.31	1.78	23
15	Mycoplasma pneumoniae	M	2.2	no	no	5.2	40.7	2.52	1.84	23
16	Mycoplasma pneumoniae	M	4.7	no	no	8.87	5.12	1.91	3.11	23
17	Mycoplasma pneumoniae	M	1.6	no	no	6.29	3.89	2.42	3.45	23.2
18	Mycoplasma pneumoniae	F	4.9	no	no	9.21	29.52	2.26	1.87	23.3
19	Mycoplasma pneumoniae	M	3	no	no	7.31	2.64	1.99	2.24	23.8
20	Mycoplasma pneumoniae	F	4.9	no	no	9.73	7.31	2.33	3.47	24
21	Mycoplasma pneumoniae	F	3.6	no	no	7.7	13.95	2.76	3.48	24.8
22	Mycoplasma pneumoniae	F	3.9	no	no	12.15	12.4	1.57	3.45	25
23	Mycoplasma pneumoniae	M	3.8	no	no	7.19	20.65	3.05	2.27	25.2
24	Mycoplasma pneumoniae	M	3.9	no	no	6.5	5.78	2.29	2.85	25.2
25	Mycoplasma pneumoniae	M	3.9	no	no	9.61	10.98	2.15	2.69	25.4
26	Mycoplasma pneumoniae	M	2	no	no	15.69	4.82	2.39	3.12	25.5
27	Mycoplasma pneumoniae	M	1.9	no	no	7.7	0.29	2.72	2.03	26
28	Mycoplasma pneumoniae	F	2	no	no	7.01	2.09	2.14	2.32	26
29	Mycoplasma pneumoniae	M	3.9	no	no	6.35	4.28	2.37	3.19	26.2
30	Mycoplasma pneumoniae	F	4	no	no	5.29	3.97	2.71	2.54	26.5
31	Mycoplasma pneumoniae	M	3.8	no	no	8.01	0.5	2.56	2.09	26.8
32	Mycoplasma pneumoniae	M	4.4	no	no	8.35	1.36	2.66	5.94	26.8
33	Mycoplasma pneumoniae	F	2	no	no	13.61	0.5	1.98	3.03	27.5
34	Mycoplasma pneumoniae	M	3	no	no	8.77	4.8	2.24	3.96	27.8
35	Mycoplasma pneumoniae	M	4.5	no	no	5.09	4.81	1.95	2.46	27.9
36	Mycoplasma pneumoniae	M	3	no	no	7.26	16.21	2.89	2.56	27.9
37	Mycoplasma pneumoniae	M	3	no	no	9.25	50	2.15	3.57	28.2
38	Mycoplasma pneumoniae	F	4.6	no	no	11.22	13.5	2.48	3.36	28.9
39	Mycoplasma pneumoniae	M	4.8	no	no	15.3	63.13	2.2	2.12	29
40	Mycoplasma pneumoniae	F	4	no	no	3.61	17.52	1.89	3.78	29
41	Mycoplasma pneumoniae	F	4.5	no	no	7	13.06	2.24	2.39	29.2
42	Mycoplasma pneumoniae	F	4.5	no	no	10.73	38.58	2.52	2.31	29.3
43	Mycoplasma pneumoniae	F	3.4	no	no	10.71	10.93	3.15	2.5	30
44	Mycoplasma pneumoniae	M	3.5	no	no	10.04	15.27	2.7	2.93	30
45	Mycoplasma pneumoniae	F	3.7	no	no	6.84	7.39	2.39	3.43	30
46	Mycoplasma pneumoniae	M	1	no	no	6.41	0.92	2.67	4.74	30
47	Mycoplasma pneumoniae	F	4.5	no	no	6.44	0.27	1.77	3.3	31
48	Mycoplasma pneumoniae	M	4.7	no	no	6.48	21.83	2.11	2.84	31.3
49	Mycoplasma pneumoniae	F	4.9	no	no	7.76	10.78	2.22	2.24	31.4
50	Mycoplasma pneumoniae	M	2.9	no	no	6.09	2.65	2.49	2.68	31.4
51	Mycoplasma pneumoniae	M	3.9	no	no	10.34	3.22	2.17	3.56	31.4
52	Mycoplasma pneumoniae	F	3.9	no	no	13.26	/	2.98	3.77	31.4
53	Mycoplasma pneumoniae	M	2.7	no	no	7.66	10.44	2.85	2.87	31.7
54	Mycoplasma pneumoniae	M	4	no	no	6.79	1.61	2.39	2.46	32.1
55	Mycoplasma pneumoniae	M	4.7	no	no	9.3	17.53	2.27	2.86	32.1
56	Mycoplasma pneumoniae	M	3.8	no	no	5.69	10.87	2.24	5.82	32.1
57	Mycoplasma pneumoniae	F	4	no	no	7.12	7.41	2.63	3.24	32.7
58	Mycoplasma pneumoniae	F	3.9	no	no	6.29	4.14	2.41	2.46	32.8
59	Mycoplasma pneumoniae	F	4	no	no	5.73	0.68	1.63	2.09	33
60	Mycoplasma pneumoniae	M	3.5	no	no	7.5	0.5	2.41	2.78	33
61	Mycoplasma pneumoniae	M	4	no	no	9.03	26.51	2.4	3.87	33
62	Mycoplasma pneumoniae	F	3	no	no	10.56	27.54	2.04	5.21	33
63	Mycoplasma pneumoniae	M	3.7	no	no	7.21	29.71	2.28	2.08	33.4
64	Mycoplasma pneumoniae	F	3	no	no	8.1	4.91	2.71	3.18	33.4
65	Mycoplasma pneumoniae	F	3	no	no	11.76	5.8	2.38	2.76	33.8
66	Mycoplasma pneumoniae	M	1	no	no	12	2.58	2.76	1.86	34
67	Mycoplasma pneumoniae	M	4.5	no	no	5.09	3.15	2.61	1.9	34
68	Mycoplasma pneumoniae	M	3.8	no	no	5.37	104.52	2.77	2.83	34
69	Mycoplasma pneumoniae	M	4.6	no	no	3.37	3.91	2.53	2.95	34
70	Mycoplasma pneumoniae	F	4	no	no	29.96	123.81	1.61	3.04	34
71	Mycoplasma pneumoniae	F	4.4	no	no	14.6	0.45	1.86	3.8	34
72	Mycoplasma pneumoniae	M	4	no	no	10.45	0.3	2.18	4.46	34
73	Mycoplasma pneumoniae	M	3	no	no	7.4	3.01	2.66	5.44	34
74	Mycoplasma pneumoniae	F	3.6	no	no	7.31	7.77	1.98	6.13	34
75	Mycoplasma pneumoniae	M	4.4	no	no	6.16	1.13	2.58	2.59	34.2
76	Mycoplasma pneumoniae	F	4.6	no	no	7.68	16.96	2.93	3.37	35.2
77	Mycoplasma pneumoniae	F	4	no	no	9.13	11.8	2.4	3.11	35.7
78	Mycoplasma pneumoniae	M	4.9	no	no	9.37	2.55	2.62	2.57	35.9
79	Mycoplasma pneumoniae	M	3.5	no	no	6.83	2.01	2.79	3.43	36
80	Mycoplasma pneumoniae	F	3.8	no	no	10.42	40.44	2.21	1.89	37
81	Mycoplasma pneumoniae	F	4.5	no	no	11.91	8.41	2.58	2.92	37
82	Mycoplasma pneumoniae	M	3.8	no	no	6.27	1.75	2.58	3.62	37
83	Mycoplasma pneumoniae	F	3.6	no	no	7.99	3.29	2.91	3.9	37.2
84	Mycoplasma pneumoniae	M	4.5	no	no	8.36	20	2.04	3.21	37.8
85	Mycoplasma pneumoniae	F	2	no	no	7.6	15.26	2.39	3.13	38
86	Mycoplasma pneumoniae	M	3.5	no	no	10.35	130.81	2.78	3.85	38
87	Mycoplasma pneumoniae	F	4.9	no	no	3.64	7.83	2.47	1.95	39
88	Mycoplasma pneumoniae	M	4	no	no	10.49	6.35	2.49	3.03	40
89	Mycoplasma pneumoniae	F	4.4	no	no	5.48	23.35	2.49	3.75	40
90	Mycoplasma pneumoniae	M	4.9	no	no	8.47	3.1	2.5	4.4	41
91	Mycoplasma pneumoniae	M	4	no	no	4.12	15.41	2.24	2.31	43.7
92	Mycoplasma pneumoniae	F	4.7	no	no	8.76	15.75	2.42	3.45	44
93	Mycoplasma pneumoniae	F	3.9	no	no	9.61	18.28	2.72	4.18	45
94	Mycoplasma pneumoniae	M	3	no	no	5.15	3.31	2.71	2.67	45.5
95	Mycoplasma pneumoniae	M	3	no	no	12	10.6	3.55	3.42	49
96	Mycoplasma pneumoniae	F	4.5	no	no	8.57	1.1	2.66	4.18	51.1
97	Mycoplasma pneumoniae	M	3.5	no	no	7.37	0.5	2.27	4.59	59.9
98	Streptococcus pneumoniae	F	2	no	no	6.9	0.49	1.68	3.61	26.8
99	Streptococcus pneumoniae	M	3.5	no	yes	20.96	0.49	1.67	3.38	33
100	Streptococcus pneumoniae	M	2	no	no	7.41	0.5	3.03	3.03	23
101	Streptococcus pneumoniae	F	1.2	no	no	4.93	0.5	3.29	3.4	26
102	Streptococcus pneumoniae	F	4.7	no	no	10.7	0.58	1.51	5.57	35.2
103	Streptococcus pneumoniae	M	2	yes	no	6.4	2.06	2.39	2.74	27.8
104	Streptococcus pneumoniae	M	4.2	no	no	16.53	3.4	1.69	3.45	28.3
105	Streptococcus pneumoniae	M	1.2	yes	no	9.29	4.04	2.29	3.59	23.1
106	Streptococcus pneumoniae	F	1.3	no	no	8.79	4.8	3.04	3.41	32
107	Streptococcus pneumoniae	F	1	no	no	10.9	10.87	2.63	2.98	28
108	Streptococcus pneumoniae	M	2.9	no	no	12.9	32.66	1.39	2.74	24.5
109	Streptococcus pneumoniae	M	1.3	no	no	14.37	52.69	1.27	4.31	27.2
110	Streptococcus pneumoniae	F	1.2	no	no	12.71	53.05	2.07	3.08	33
111	Streptococcus pneumoniae	M	2	yes	no	12.71	61.95	1.52	2.27	25.4
112	Respiratory syncytial virus	M	1.1	yes	no	8.31	0.29	1.71	2.04	22
113	Respiratory syncytial virus	M	1.5	yes	no	5.11	0.29	2.52	3.19	22
114	Respiratory syncytial virus	M	1	yes	no	7.61	10.38	2.88	1.85	22.2
115	Respiratory syncytial virus	M	2	no	no	10.08	0.29	3.1	1.88	22.2
116	Respiratory syncytial virus	F	2.4	no	no	7.43	1.08	2.18	2.95	22.3
117	Respiratory syncytial virus	M	2	no	no	6.64	0.65	3.28	2.06	22.4
118	Respiratory syncytial virus	M	4.8	yes	no	9.39	0.49	2.44	2.35	22.4
119	Respiratory syncytial virus	M	1	no	no	14.83	1.97	2.7	1.83	22.6
120	Respiratory syncytial virus	M	2	no	yes	9.45	1.36	2.47	2.08	22.8
121	Respiratory syncytial virus	M	2	no	no	8.63	0.49	2.7	3.06	22.8
122	Respiratory syncytial virus	F	2	no	no	10.76	18	2.69	4.05	23
123	Respiratory syncytial virus	F	1.5	no	no	11.77	12.85	2.13	2.41	23
124	Respiratory syncytial virus	F	2.5	no	no	4.75	10.75	1.86	2.45	23
125	Respiratory syncytial virus	F	1.3	yes	no	3.94	8.15	2.24	2.37	23
126	Respiratory syncytial virus	F	2.6	yes	no	6.61	2.75	2.82	2.56	23
127	Respiratory syncytial virus	M	1.3	yes	no	3.57	2.69	3.61	2.57	23
128	Respiratory syncytial virus	F	3.2	yes	no	18.31	2.21	2.75	2.31	28.6
129	Respiratory syncytial virus	F	1.1	yes	no	5.84	1.55	2.9	3.19	23
130	Respiratory syncytial virus	M	1.4	yes	no	10.64	0.63	3.77	3.54	28
131	Respiratory syncytial virus	F	2	no	no	6.62	0.5	1.75	2.38	23
132	Respiratory syncytial virus	F	3.5	no	no	6.59	0.49	2.55	5.16	29.2
133	Respiratory syncytial virus	M	1.1	yes	no	8.79	0.27	2.51	3.26	23
134	Respiratory syncytial virus	M	1.3	yes	no	29.26	48.39	3.01	3.17	23.3
135	Respiratory syncytial virus	F	2	no	no	4.07	25.49	1.4	3.69	24
136	Respiratory syncytial virus	F	1.1	no	no	12.1	22.48	2.26	5.4	24
137	Respiratory syncytial virus	F	1.4	no	no	14.19	20.31	3.12	3.89	24
138	Respiratory syncytial virus	M	1.4	no	no	10.47	1.63	3.26	3.71	24
139	Respiratory syncytial virus	F	1.1	yes	no	7.03	0.95	3.09	2.03	24
140	Respiratory syncytial virus	F	2.7	yes	no	7.63	0.5	2.74	3.09	24
141	Respiratory syncytial virus	M	1	yes	no	7.14	0.5	2.65	4.31	24
142	Respiratory syncytial virus	F	2.3	no	no	6.96	0.5	2.81	3.51	24
143	Respiratory syncytial virus	M	2	yes	no	7.78	0.45	2.99	3.46	24
144	Respiratory syncytial virus	F	2	no	no	4.35	0.29	1.71	3.17	24
145	Respiratory syncytial virus	M	3.1	no	no	7.99	0.49	1.93	2.49	24.7
146	Respiratory syncytial virus	M	2	yes	no	4.26	7.8	3.87	3.35	25
147	Respiratory syncytial virus	F	1.6	yes	no	7.08	7.1	2.78	3.87	25
148	Respiratory syncytial virus	M	1.4	yes	no	11.05	0.5	2.82	4.24	25
149	Respiratory syncytial virus	F	1.6	yes	no	9.43	0.49	3.06	4.24	25
150	Respiratory syncytial virus	F	2.1	yes	no	7.45	0.49	2.81	3.02	25
151	Respiratory syncytial virus	M	1.3	yes	no	20.76	0.29	2.99	4.89	25
152	Respiratory syncytial virus	F	2	no	no	12.75	52	2.16	2.6	25.4
153	Respiratory syncytial virus	F	4	no	no	5.47	1.81	2.92	2.89	25.4
154	Respiratory syncytial virus	M	4.1	no	no	13.47	1.28	2.85	3.17	25.4
155	Respiratory syncytial virus	M	3.3	yes	no	4.66	0.49	3.21	4.09	25.7
156	Respiratory syncytial virus	M	1.1	yes	no	29.29	0.5	1.52	2.33	25.8
157	Respiratory syncytial virus	F	1	yes	no	11.55	0.3	2.81	3.53	25.8
158	Respiratory syncytial virus	F	1.5	yes	no	7.49	1.32	3.26	2.17	25.9
159	Respiratory syncytial virus	F	2	yes	no	8.34	3.16	2.72	3.1	26
160	Respiratory syncytial virus	M	1.4	yes	no	9.09	2.88	2.31	4.42	26
161	Respiratory syncytial virus	F	1.4	no	no	12.48	9.36	2.31	3.99	26
162	Respiratory syncytial virus	F	1.1	yes	no	12.02	3.03	4.49	4.33	26
163	Respiratory syncytial virus	F	2.7	no	no	7.64	1.27	2.34	2.98	26
164	Respiratory syncytial virus	M	2	yes	no	9.95	1.19	2.57	2.41	26
165	Respiratory syncytial virus	M	1.5	no	no	8.11	0.87	4.01	4.99	26
166	Respiratory syncytial virus	M	1.5	yes	no	5.51	0.5	3.2	3.73	26
167	Respiratory syncytial virus	M	2.9	no	yes	6.33	0.3	4.15	4.67	26
168	Respiratory syncytial virus	F	2.4	no	no	9.73	0.29	3.05	4.55	26
169	Respiratory syncytial virus	M	1.3	yes	no	11.8	0.3	2.26	3.09	26.3
170	Respiratory syncytial virus	M	2	no	no	7.14	0.5	1.89	2.94	26.5
171	Respiratory syncytial virus	M	3.6	no	no	8.6	0.5	2.1	1.64	26.7
172	Respiratory syncytial virus	F	2.1	no	no	2.37	7.44	2.3	2.54	27
173	Respiratory syncytial virus	M	1.5	yes	no	8.62	5.7	3.39	2.25	27
174	Respiratory syncytial virus	M	2.1	yes	no	4.76	2.55	2.18	2.77	27
175	Respiratory syncytial virus	M	2	no	no	4.76	11.86	3.02	3.47	27
176	Respiratory syncytial virus	M	2.3	yes	no	6.79	6.8	2.87	2.5	27
177	Respiratory syncytial virus	M	1.1	yes	no	11.26	0.51	3.74	3.26	27
178	Respiratory syncytial virus	M	1	no	no	4.77	0.51	3.12	2.72	27
179	Respiratory syncytial virus	M	1.5	yes	no	4.15	0.5	2.78	2.22	27
180	Respiratory syncytial virus	M	4.8	no	no	8.81	0.5	1.72	2.84	27
181	Respiratory syncytial virus	F	1.1	yes	no	14.48	0.3	3.11	5.31	27
182	Respiratory syncytial virus	F	1.3	yes	no	7.19	0.29	3.09	1.6	27
183	Respiratory syncytial virus	F	1.4	no	no	7.62	0.29	3.01	2.52	27
184	Respiratory syncytial virus	F	2.9	no	no	5.81	0.3	2.46	1.69	27.2
185	Respiratory syncytial virus	M	4	yes	no	8.62	0.72	1.93	3.76	27.4
186	Respiratory syncytial virus	F	2	yes	no	9.6	1.04	2.82	2.91	27.5
187	Respiratory syncytial virus	M	2.8	no	no	7.18	2.27	2.75	2.94	27.6
188	Respiratory syncytial virus	M	1.1	no	no	3.54	0.49	3.48	3.84	27.8
189	Respiratory syncytial virus	M	1.3	yes	no	9.16	0.29	2.95	3.05	28
190	Respiratory syncytial virus	M	3.6	yes	no	8.1	10.26	2.06	2.59	28
191	Respiratory syncytial virus	F	4.3	no	no	5.93	4.95	2.21	3.97	28
192	Respiratory syncytial virus	F	2.8	yes	no	17.8	4.62	2.85	3.62	28
193	Respiratory syncytial virus	F	2	yes	no	9.02	0.5	2.54	5.09	28
194	Respiratory syncytial virus	M	1.3	yes	no	5.61	0.45	3.44	1.8	28
195	Respiratory syncytial virus	M	1.5	no	no	6.31	0.3	1.97	3.53	28
196	Respiratory syncytial virus	F	2.8	yes	no	8.49	3.03	2.3	4.68	28.2
197	Respiratory syncytial virus	M	2.8	yes	no	6.76	0.49	2	2.44	28.4
198	Respiratory syncytial virus	M	2.5	yes	no	5.49	0.78	3.24	3.33	28.5
199	Respiratory syncytial virus	M	1.4	no	no	10.08	0.49	2.68	3.84	28.5
200	Respiratory syncytial virus	F	1.4	no	no	12.01	0.29	2.55	1.79	28.7
201	Respiratory syncytial virus	F	4.3	no	no	9.17	0.5	2.37	2.67	28.9
202	Respiratory syncytial virus	M	4	no	no	7.44	1.7	2.37	3.46	29
203	Respiratory syncytial virus	F	2.5	no	no	17.32	0.49	2.11	6.09	29
204	Respiratory syncytial virus	M	1.5	yes	no	6.97	0.5	3.02	4.59	29
205	Respiratory syncytial virus	F	3.4	no	no	12.77	45.87	2.94	2.92	29
206	Respiratory syncytial virus	F	3.3	no	no	6.18	11.99	3.05	3.41	29
207	Respiratory syncytial virus	M	1.3	yes	yes	27.59	10.24	3.66	4.05	29
208	Respiratory syncytial virus	F	1.1	yes	no	11.66	4.06	2.05	2.31	29
209	Respiratory syncytial virus	M	1.5	no	no	6.17	0.59	2.88	2.76	29
210	Respiratory syncytial virus	M	2.5	yes	no	14.14	0.5	1.86	5.7	29
211	Respiratory syncytial virus	M	2	yes	no	4.67	0.49	3.62	4.05	29
212	Respiratory syncytial virus	F	2.9	yes	no	14.09	0.29	2.24	4.56	29
213	Respiratory syncytial virus	M	2	yes	no	5.26	/	2.46	3.73	29.4
214	Respiratory syncytial virus	F	1.3	no	no	4.11	3.08	2.91	1.96	29.4
215	Respiratory syncytial virus	M	2.1	no	no	5.46	0.45	2.2	2.7	29.6
216	Respiratory syncytial virus	M	1.8	no	no	9.7	0.51	2.1	3.56	29.6
217	Respiratory syncytial virus	M	2.1	no	no	4.3	2.8	2.61	2.55	30
218	Respiratory syncytial virus	M	2.5	yes	no	9.35	1.28	2.63	3.81	30
219	Respiratory syncytial virus	M	2.5	yes	no	7.79	0.57	3.11	3.88	30
220	Respiratory syncytial virus	M	2.3	no	no	3.83	0.46	2.36	2.46	30
221	Respiratory syncytial virus	M	1.4	no	no	9.39	0.45	4.83	3.51	30
222	Respiratory syncytial virus	M	1.5	no	no	7.9	0.3	2.95	5.11	30
223	Respiratory syncytial virus	M	4	no	no	6.54	0.49	2.58	2.88	30.7
224	Respiratory syncytial virus	M	4.4	no	no	25.19	19.13	2.67	2.83	31
225	Respiratory syncytial virus	M	1.4	no	no	6.34	4.95	3.61	3.3	31
226	Respiratory syncytial virus	F	2.4	no	no	13.88	4.6	2.42	3.78	31
227	Respiratory syncytial virus	F	2.4	yes	no	4.41	1.36	3.3	3.41	31
228	Respiratory syncytial virus	M	2.2	no	yes	7.3	0.61	2.97	3.53	31
229	Respiratory syncytial virus	F	1.1	yes	no	7.61	16.52	3	5.16	32
230	Respiratory syncytial virus	F	2.8	no	no	5.42	13.28	2.31	1.59	32
231	Respiratory syncytial virus	M	3.6	no	no	6	1.07	2.37	2.66	32
232	Respiratory syncytial virus	M	2.2	no	no	13.33	0.51	2.58	3.44	32
233	Respiratory syncytial virus	F	2.7	yes	no	14.94	60	2.4	2.87	33
234	Respiratory syncytial virus	M	1.3	yes	no	9.95	21.9	3.03	2.2	33
235	Respiratory syncytial virus	M	2.3	no	no	12.66	19.77	2.67	4.05	33
236	Respiratory syncytial virus	M	2.1	yes	no	4.24	1.41	3.69	2.85	33
237	Respiratory syncytial virus	M	4	yes	no	6.46	0.5	2.59	2.64	33
238	Respiratory syncytial virus	M	3.4	no	no	6.37	6.42	2.84	4.76	34
239	Respiratory syncytial virus	F	2.8	no	no	8.58	0.49	3.15	5.71	34
240	Respiratory syncytial virus	M	4	no	no	8.18	0.49	1.94	4.05	34.2
241	Respiratory syncytial virus	F	2	no	no	10.02	20.98	2.81	5.75	35
242	Respiratory syncytial virus	M	3	no	no	7.86	3.11	2.63	2.54	35
243	Respiratory syncytial virus	F	3.8	no	no	4.46	9.41	2.76	6.78	36
244	Respiratory syncytial virus	F	3.5	no	no	3.42	6.15	3.21	1.64	36
245	Respiratory syncytial virus	F	2.8	yes	no	5.58	3.92	3.02	5.43	36
246	Respiratory syncytial virus	F	4	no	no	13.11	3.6	2.93	3.38	36
247	Respiratory syncytial virus	M	4	yes	no	4.96	0.29	2.35	4.56	36
248	Respiratory syncytial virus	M	2.5	no	no	14.32	7.5	2.35	3.23	37
249	Respiratory syncytial virus	M	3.5	no	no	7.36	7.43	2.67	3.76	37
250	Respiratory syncytial virus	F	4.7	no	yes	11.05	3.28	2.68	5.19	37
251	Respiratory syncytial virus	F	2.6	yes	no	8.37	0.5	3.2	3.6	37
252	Respiratory syncytial virus	M	4.9	yes	no	7.79	1.97	3.7	4.35	38
253	Respiratory syncytial virus	M	1.3	yes	no	5.85	1.77	3.28	2.59	39
254	Respiratory syncytial virus	M	2.5	no	no	6.15	0.5	2.89	4.01	39
255	Respiratory syncytial virus	F	4.1	no	no	4.54	3.91	3.01	3.93	39.5
256	Respiratory syncytial virus	M	4	no	no	5.63	12.02	2.6	2.9	40
257	Respiratory syncytial virus	M	2.8	no	no	9.21	7.4	3.3	4.41	40
258	Respiratory syncytial virus	F	4.1	yes	no	7.41	4.97	3.14	3.37	40
259	Respiratory syncytial virus	M	3.3	no	no	5.03	0.49	3.03	4.28	40
260	Respiratory syncytial virus	M	2.5	no	no	6.72	0.45	3.87	4.57	40
261	Respiratory syncytial virus	M	3.7	no	no	4.79	5.18	2.59	2.94	41.2
262	Respiratory syncytial virus	M	2	no	no	11.4	27.9	2.84	5.73	42
263	Respiratory syncytial virus	M	1.2	yes	no	11.16	2.49	3.34	4.74	43
264	Respiratory syncytial virus	F	2.5	yes	no	5.73	2.19	2.55	5.59	43
265	Respiratory syncytial virus	F	1.2	no	no	17.51	0.45	3.31	6.11	45
266	Respiratory syncytial virus	M	4	no	no	5.42	0.29	3.37	3.13	46
267	Influenza A virus	M	2.8	no	yes	5.75	12.06	2.71	3.33	24
268	Influenza A virus	F	2.6	yes	yes	13.83	11.31	2.8	3.11	27
269	Influenza A virus	F	2.8	no	yes	13.47	9.57	3.12	4.74	45
270	Influenza A virus	M	2.7	no	yes	6.92	4.56	2.99	3.2	42
271	Influenza A virus	M	3.1	no	yes	5.69	4.39	1.96	4.8	32
272	Influenza A virus	M	2.4	no	yes	7.11	4.09	3.66	4.45	32
273	Influenza A virus	M	1.8	no	yes	9.12	3.94	2.79	4.14	34
274	Influenza A virus	F	2.4	no	yes	7.91	2.83	3	5.43	25
275	Influenza A virus	M	2.4	no	yes	9.49	2	3.11	5.37	28
276	Influenza A virus	M	4	no	yes	6.18	0.99	3.22	3.2	35
277	Influenza A virus	M	1.7	no	yes	7.98	0.71	3.22	5.18	35
278	Influenza A virus	F	2.1	no	yes	7.68	0.5	3.14	2.93	34
279	Influenza A virus	F	3.2	no	yes	7.51	0.45	1.72	3.48	27
280	Influenza A virus	M	3.2	no	yes	7.81	0.45	3.86	5.07	39
281	Influenza A virus	M	4.9	no	yes	17.06	0.45	3.12	4.22	42
282	Influenza A virus	F	3.1	yes	no	8.91	58.17	2.89	2.98	39
283	Influenza A virus	F	3.4	no	no	11.58	54.51	2.32	4	39
284	Influenza A virus	M	1.9	yes	no	12.8	39.2	2.95	3.98	35
285	Influenza A virus	F	3.6	no	no	11.41	37.6	2.15	2.33	36
286	Influenza A virus	M	1.4	yes	no	16.83	34.5	2.48	3.06	27
287	Influenza A virus	M	4.9	no	no	13.28	31	2.48	4.05	41
288	Influenza A virus	M	3.6	no	no	9.05	30.11	2.38	4.41	35.2
289	Influenza A virus	M	2.3	no	no	6.9	29.51	3.79	5.05	44
290	Influenza A virus	M	2.6	no	no	8.53	25.1	2.42	2.82	22
291	Influenza A virus	F	1.1	no	no	6.84	21.43	2.87	2.57	29
292	Influenza A virus	F	3.3	no	no	7.33	19.85	3.64	4.98	41
293	Influenza A virus	M	4.1	yes	no	5.85	15.21	1.67	2.36	25
294	Influenza A virus	M	2.7	no	no	4.3	14.83	2.86	4.16	43
295	Influenza A virus	F	2.4	no	no	5.38	14.26	2.36	2.03	33
296	Influenza A virus	M	2.5	no	no	2.49	13.76	3.14	2.57	37
297	Influenza A virus	M	3.5	yes	no	6.52	13.01	3.02	4.4	42
298	Influenza A virus	M	3.8	no	no	2.73	12.34	2.47	4.63	39
299	Influenza A virus	F	3	no	no	8.12	12.31	2.69	2.84	32
300	Influenza A virus	F	2.1	no	no	7.1	12.19	2.12	2.8	23
301	Influenza A virus	M	3.2	no	no	12.58	11.7	3.27	4.62	37
302	Influenza A virus	M	2	no	no	6.33	11.46	2.86	4.13	22.8
303	Influenza A virus	F	4.3	no	no	5.83	10.56	2.2	2.27	32
304	Influenza A virus	M	4.3	no	no	7.39	10.26	3.18	2.55	23
305	Influenza A virus	M	1	no	no	10.3	9.91	3.15	2.36	27
306	Influenza A virus	F	2.4	no	no	11.43	9.55	2.88	3.95	35
307	Influenza A virus	M	1	yes	no	18.81	9.27	2.58	2.62	31
308	Influenza A virus	M	1.6	no	no	12.96	8.8	4.73	6.16	37
309	Influenza A virus	F	1.3	no	no	8.17	8.2	2.75	2.28	23
310	Influenza A virus	M	3.6	no	no	13.1	7.86	2.9	4.43	54
311	Influenza A virus	F	1.4	yes	no	4.45	7.2	3.16	2.74	35
312	Influenza A virus	F	1.16	no	no	14.57	7.2	3.54	5.62	28.5
313	Influenza A virus	M	4.3	no	no	7.1	6.93	2.7	4.62	41
314	Influenza A virus	M	4	no	no	8.6	6.88	2.63	2.87	26
315	Influenza A virus	F	2.1	yes	no	6.73	6.76	2.8	3.37	34
316	Influenza A virus	M	3.1	no	no	9.74	6.69	2.99	3.31	34
317	Influenza A virus	M	4.3	no	no	6.45	6.5	4.03	3.08	27
318	Influenza A virus	F	1.1	no	no	10.07	6.42	3.11	2.86	30
319	Influenza A virus	M	3.3	no	no	4.07	6.31	3.6	5.73	44
320	Influenza A virus	M	1.6	no	no	7.13	6.28	2.55	2.34	22.8
321	Influenza A virus	M	4.2	no	no	6.84	6.27	6.43	2.07	35
322	Influenza A virus	M	1.7	no	no	9.18	5.93	2.84	4.68	34
323	Influenza A virus	M	1.8	no	no	6.26	5.5	3.63	6.6	35
324	Influenza A virus	M	4.9	no	no	3.91	5.37	2.04	2.03	33
325	Influenza A virus	F	1.5	no	no	3.83	5.33	2.62	3.78	23
326	Influenza A virus	F	2.2	no	no	5.99	4.96	2.52	2.62	31
327	Influenza A virus	M	4	no	no	14.2	4.82	1.87	4.18	33.5
328	Influenza A virus	M	1.9	no	no	9.45	4.8	3.04	3.54	23
329	Influenza A virus	M	2.4	no	no	8.02	4.73	2.14	2.19	24
330	Influenza A virus	M	4	no	no	6.83	4.31	3.7	3.54	31
331	Influenza A virus	M	1.9	no	no	7.29	4.19	3.57	5.1	38
332	Influenza A virus	M	2.5	no	no	7.17	4	2.2	2.93	35
333	Influenza A virus	F	4.8	no	no	12.38	3.9	2.36	4.31	31
334	Influenza A virus	F	1.2	no	no	3.55	3.89	3.94	2.5	27
335	Influenza A virus	M	3.3	no	no	2.68	3.73	4.47	3.62	36
336	Influenza A virus	M	3.1	yes	no	6.58	3.57	2.02	3.84	37
337	Influenza A virus	F	2.6	no	no	5.28	3.48	2.54	3.63	33
338	Influenza A virus	F	4	no	no	4.67	3.39	2.57	3.06	39
339	Influenza A virus	F	4.9	no	no	4.81	3.25	3.35	3.57	37
340	Influenza A virus	M	2.7	no	no	15.42	2.97	2.39	1.88	25
341	Influenza A virus	M	4.9	no	no	7.03	2.91	2.46	3.32	28
342	Influenza A virus	M	1.1	no	no	8.13	2.86	4.22	1.48	43
343	Influenza A virus	M	1.9	no	no	14.94	2.39	4.4	5.32	35
344	Influenza A virus	F	4	no	no	4.72	2.34	2.83	3.37	40
345	Influenza A virus	F	3.5	no	no	14.39	2.19	1.99	2.31	35
346	Influenza A virus	M	1.8	no	no	6.23	2.15	3.23	3.55	33
347	Influenza A virus	F	2	no	no	8.44	2	3.53	3.12	27
348	Influenza A virus	F	1.2	no	no	8.65	2	4.11	4.04	39
349	Influenza A virus	M	3.7	no	no	7.94	1.73	2.47	4.31	30
350	Influenza A virus	F	4.4	no	no	8.53	1.54	2.72	2.73	27
351	Influenza A virus	M	1.9	no	no	6.57	1.52	4.88	4.29	33
352	Influenza A virus	M	3.5	no	no	6.02	1.38	2.66	4.12	30
353	Influenza A virus	M	2	no	no	9.6	1.18	2.83	2.52	28
354	Influenza A virus	M	3.5	no	no	6.9	1.17	2.3	2.98	48
355	Influenza A virus	M	3.1	no	no	9.91	1.09	3.43	3.56	40
356	Influenza A virus	F	1.1	no	no	5.83	1	3	4	28
357	Influenza A virus	F	4	no	no	5.96	0.97	2.11	2.85	28
358	Influenza A virus	M	4.8	no	no	6.35	0.95	3.48	3.25	33
359	Influenza A virus	F	2.2	yes	no	8.17	0.91	2.73	1.77	25
360	Influenza A virus	M	4	yes	no	3.75	0.75	3.49	3.31	40
361	Influenza A virus	F	1.2	no	no	2.56	0.74	2.77	3.01	22
362	Influenza A virus	F	1.5	no	no	29.02	0.69	2.31	2.48	23
363	Influenza A virus	M	4	no	no	3.93	0.63	2.45	4.05	33
364	Influenza A virus	M	1.6	no	no	6.21	0.62	5.04	5.64	37
365	Influenza A virus	M	2.4	no	no	8.95	0.62	3.05	3.91	39
366	Influenza A virus	M	2.3	no	no	4.19	0.56	2.41	3.65	26
367	Influenza A virus	M	1.8	no	no	5.68	0.56	3.67	3.87	30
368	Influenza A virus	F	1.4	no	no	5.36	0.51	2.72	2.69	22
369	Influenza A virus	M	3.2	no	no	1.81	0.5	2.77	4.06	25
370	Influenza A virus	M	4	no	no	3.36	0.5	3	2.5	33
371	Influenza A virus	F	4	no	no	3.45	0.5	3.91	3.55	31
372	Influenza A virus	F	3.4	yes	no	5.84	0.5	2.87	3.46	31
373	Influenza A virus	M	1.4	no	no	5.87	0.5	3.59	4.05	26
374	Influenza A virus	M	3.3	no	no	5.97	0.5	2.5	7.08	35
375	Influenza A virus	M	4.8	no	no	6.33	0.5	3.27	3.05	51
376	Influenza A virus	F	1.3	no	no	7.21	0.5	3.37	4.14	33
377	Influenza A virus	F	4	no	no	7.38	0.5	2.08	3.36	33
378	Influenza A virus	M	1.5	no	no	8.84	0.5	2.18	3.21	27
379	Influenza A virus	F	3.7	no	no	17.57	0.5	3	1.56	29
380	Influenza A virus	F	4	no	no	3.63	0.49	3.15	3.35	23
381	Influenza A virus	M	4.7	no	no	4.45	0.49	3.21	3.89	36
382	Influenza A virus	M	3.3	no	no	4.73	0.49	2.87	4.7	32
383	Influenza A virus	M	2.1	no	no	7.07	0.49	3.4	4.51	34
384	Influenza A virus	F	1.1	no	no	8.32	0.49	3.95	3.26	25
385	Influenza A virus	M	2.1	no	no	8.63	0.49	3.04	3.1	29
386	Influenza A virus	M	2.3	no	no	10.59	0.49	4.29	4.85	35
387	Influenza A virus	M	4.8	no	no	1.24	0.45	2.76	2.5	33
388	Influenza A virus	M	1.5	no	no	3.14	0.45	3.05	3.25	26
389	Influenza A virus	F	1.1	no	no	3.44	0.45	3.3	2.76	25
390	Influenza A virus	M	4.8	no	no	3.45	0.45	2.84	7.62	51
391	Influenza A virus	M	3.2	no	no	3.91	0.45	2.76	1.8	36
392	Influenza A virus	F	4	no	no	4.4	0.45	2.38	2.3	39
393	Influenza A virus	F	4.1	no	no	4.4	0.45	2.22	4.76	39
394	Influenza A virus	M	2.3	no	no	4.82	0.45	2.74	4.23	36
395	Influenza A virus	F	4	yes	no	5.03	0.45	3.31	4	37
396	Influenza A virus	M	1.5	no	no	5.75	0.45	2.54	4.77	36
397	Influenza A virus	M	1.4	yes	no	5.86	0.45	3.22	1.79	26
398	Influenza A virus	F	3.6	no	no	6.23	0.45	2.87	3.47	44
399	Influenza A virus	F	1.8	no	no	6.62	0.45	4.26	5.18	48
400	Influenza A virus	M	3.5	yes	no	6.74	0.45	2.44	2.78	38
401	Influenza A virus	F	1.6	no	no	8.43	0.45	1.82	1.82	22
402	Influenza A virus	F	4.4	no	no	9.23	0.45	3.52	2.3	36
403	Influenza A virus	M	2	yes	no	3.99	0.34	3	2.13	22
404	Influenza A virus	F	2	no	no	3.7	0.33	2.96	3.77	24
405	Influenza A virus	F	2.4	no	no	5.02	0.3	2.98	2.71	23
406	Influenza A virus	F	3.3	no	no	7.86	0.29	2.28	3.5	27
407	Influenza A virus	M	4.4	no	no	11.47	0.29	2.93	3.67	45
408	Influenza A virus	M	4.1	no	no	2.59	/	2.79	3.44	36
409	Influenza B virus	F	1.5	no	yes	12.5	7.35	2	3.35	27
410	Influenza B virus	M	1.3	no	yes	8.86	3.19	2.22	4.29	22
411	Influenza B virus	M	4.7	no	yes	3.95	1.06	2.99	3.93	35
412	Influenza B virus	F	3.2	no	yes	7.66	0.85	2.88	2.89	34
413	Influenza B virus	M	4.3	no	yes	15.92	0.5	3.39	5.27	41.9
414	Influenza B virus	F	4.1	no	no	4.25	/	3.66	3.13	26.1
415	Influenza B virus	F	3.7	no	no	11.25	47.14	3.67	3.06	48
416	Influenza B virus	M	4.3	no	no	18.63	32.14	1.19	2.5	25
417	Influenza B virus	M	4.7	no	no	6.33	24	3.5	4.27	40
418	Influenza B virus	M	4.1	no	no	11.82	22.77	1.46	1.56	27.8
419	Influenza B virus	F	1.1	no	no	4.01	22.49	2.57	3.75	22
420	Influenza B virus	F	3.3	no	no	7.15	14.08	2.01	2.5	26
421	Influenza B virus	M	1	no	no	10.36	11.87	3.89	6.57	36
422	Influenza B virus	F	3.5	no	no	18.35	10.74	4.5	6.45	45
423	Influenza B virus	F	4	no	no	4.98	9.84	3.04	3.78	33
424	Influenza B virus	M	2.5	no	no	4.96	9.3	2.79	2.9	39
425	Influenza B virus	M	2.9	no	no	4.65	7.12	3.24	3.89	28
426	Influenza B virus	M	4.4	no	no	9.54	6.4	2.98	3.67	29.6
427	Influenza B virus	M	4	yes	no	19.88	5.49	3	2.67	41
428	Influenza B virus	F	4.9	no	no	3.64	4.66	2.18	1.89	32.1
429	Influenza B virus	F	3.4	no	no	15.08	4.57	2.29	3.77	22.2
430	Influenza B virus	F	3.6	no	no	11.18	3.99	3	2.83	41
431	Influenza B virus	F	4.1	no	no	3.84	3.66	2.07	1.68	31
432	Influenza B virus	F	3.5	no	no	4.4	3.19	3.98	4.94	34
433	Influenza B virus	M	4.3	no	no	6.24	2.74	3.73	4.6	41.6
434	Influenza B virus	F	2.5	yes	no	3.58	1.84	2.31	2.6	22.4
435	Influenza B virus	M	4.2	no	no	4.82	1.81	3.03	2.9	31.4
436	Influenza B virus	F	2.7	no	no	4.33	1.78	2.49	2.94	40
437	Influenza B virus	F	2.9	no	no	5.2	1.46	2.91	3.85	25.7
438	Influenza B virus	F	4.1	no	no	12.78	1.39	2.71	3.39	34
439	Influenza B virus	M	3.6	no	no	4.85	1.38	3.94	3.62	30.3
440	Influenza B virus	M	2	yes	no	8.13	1.12	2.66	3.17	26.1
441	Influenza B virus	M	1.3	no	no	5.26	1.03	5.39	4.91	31
442	Influenza B virus	F	3	no	no	3.5	0.96	3.62	3.44	35
443	Influenza B virus	M	1.7	no	no	11.59	0.96	4.01	4.37	35
444	Influenza B virus	M	3.5	no	no	6.94	0.94	3.79	2.94	38
445	Influenza B virus	M	1.8	no	no	7	0.64	3.33	3.05	23
446	Influenza B virus	M	4.8	no	no	4	0.55	2.32	2.86	44.8
447	Influenza B virus	F	2	no	no	7.77	0.51	2.54	1.83	27
448	Influenza B virus	M	4.3	no	no	2.77	0.5	2.12	1.82	28.5
449	Influenza B virus	M	4.5	no	no	3.21	0.5	3.2	4.18	39
450	Influenza B virus	F	4.2	no	no	3.65	0.5	2.7	3.42	34.5
451	Influenza B virus	F	2.4	no	no	3.96	0.5	4.15	3.4	35.6
452	Influenza B virus	M	3.9	no	no	4.56	0.5	3.29	2.69	33.5
453	Influenza B virus	M	2.7	no	no	5.22	0.5	2.94	3.02	26.4
454	Influenza B virus	F	1.8	no	no	5.71	0.5	2.77	2.09	24.7
455	Influenza B virus	F	1.7	no	no	6.4	0.5	3.08	3.83	24
456	Influenza B virus	F	3	no	no	6.4	0.5	2.84	2.71	28.9
457	Influenza B virus	M	4.6	no	no	6.59	0.5	2.4	2.13	31.7
458	Influenza B virus	M	3.1	no	no	7.99	0.5	3.91	4.8	46
459	Influenza B virus	F	1.3	no	no	8.67	0.5	5.34	5.01	42
460	Influenza B virus	M	4.4	no	no	11.25	0.5	3.03	4.42	32
461	Influenza B virus	M	3.4	yes	no	19.51	0.5	2.92	2.38	37
462	Influenza B virus	M	4.8	no	no	3.03	0.49	3.34	3.01	41
463	Influenza B virus	M	4.3	no	no	3.54	0.49	3.46	4.73	32
464	Influenza B virus	M	3	no	no	3.59	0.49	2.59	3.41	22
465	Influenza B virus	M	4.9	no	no	3.82	0.49	2.8	5.01	33
466	Influenza B virus	F	1.5	no	no	5.48	0.49	2.36	1.43	22
467	Influenza B virus	F	2.5	no	no	7.99	0.49	3.28	2.98	42
468	Influenza B virus	F	4.6	no	no	8.59	0.49	3.46	3.4	38
469	Influenza B virus	M	4.9	no	no	4.37	0.45	1.47	2.53	32
470	Influenza B virus	F	4.9	no	no	6.04	0.45	3.98	2.36	42.1
471	Influenza B virus	F	2.5	no	no	9.03	0.45	2.78	4.09	37
472	Influenza B virus	M	4.1	no	no	4	0.3	3.06	2.76	33
473	Influenza B virus	M	1	no	no	5.08	0.29	4.31	2.83	30
474	Influenza B virus	M	2.5	no	no	7.2	0.29	3.35	3.61	31
475	Influenza B virus	M	2.2	no	no	7.45	0.29	5.08	5.9	42
